# Supplementary material for: Simple 3D-Printed Stirred Bioreactor Enhances Retinal Organoid Production Via Improved Oxygenation
Source: bioRxiv. 2025 Jun 20:2025.06.13.659558. Preprint. [Version 1] doi: 10.1101/2025.06.13.659558 (PMC12262459; doi:10.1101/2025.06.13.659558)
Supplement: Supplement 1 [file media-1.zip]

Archive with 1 entries (1 files):
- SBR v1.stl
